# Supplementary material for: Identification of key genes and pathways associated with resting mast cells in meningioma
Source: BMC Cancer. 2021 Nov 12;21:1209. doi: 10.1186/s12885-021-08931-0 (PMC8590208; doi:10.1186/s12885-021-08931-0)
Supplement: Supplementary file 1 — Additional file 1: Supplementary Table 1. The differentially expressed genes in yellow module. [file 12885_2021_8931_MOESM1_ESM.xlsx]

## Sheet: Sheet1
Supplementary table 1 The differentially expressed genes in yellow module.
gene	change	logFC	Mast.cells.resting
CXCL2	DOWN	-5.63967	-0.218464
IL6	DOWN	-4.90433	-0.281139
ADAMTS1	DOWN	-4.76372	-0.328977
NNMT	DOWN	-3.98862	-0.108659
CCL19	DOWN	-3.98259	-0.137862
PTGS2	DOWN	-3.79698	-0.236006
MAFF	DOWN	-3.66083	-0.167683
NFIL3	DOWN	-3.61786	-0.141099
GPR183	DOWN	-3.36491	-0.36365
ATF3	DOWN	-3.29793	-0.325854
NR4A2	DOWN	-3.29595	-0.208839
SLC2A3	DOWN	-3.24719	-0.300389
HOMER1	DOWN	-3.2452	-0.208258
JCHAIN	DOWN	-3.23783	-0.0969579
CCL2	DOWN	-3.20549	-0.346001
IER3	DOWN	-3.19118	-0.108195
CXCL8	DOWN	-3.16016	-0.281483
GBP2	DOWN	-3.15849	-0.0189336
FOSB	DOWN	-3.09867	-0.282577
RGS2	DOWN	-3.08751	-0.318342
S100B	DOWN	-3.06271	-0.211774
SOCS2	DOWN	-2.895	-0.106577
CH25H	DOWN	-2.88999	-0.302326
TRIB1	DOWN	-2.86903	-0.263416
EGR2	DOWN	-2.73538	-0.302744
GCH1	DOWN	-2.72469	-0.167179
DUSP2	DOWN	-2.68989	-0.222439
DUSP5	DOWN	-2.66705	-0.352153
ZFP36	DOWN	-2.59803	-0.289556
ADM	DOWN	-2.536	-0.355081
C5AR1	DOWN	-2.49719	-0.258408
BTG1	DOWN	-2.46387	-0.241231
FOS	DOWN	-2.42743	-0.251387
CD69	DOWN	-2.42723	-0.229165
GADD45B	DOWN	-2.36827	-0.176976
CSRP2	DOWN	-2.35709	-0.102193
CEBPB	DOWN	-2.35655	0.151969
CXCR4	DOWN	-2.30563	-0.430438
ZNF331	DOWN	-2.2892	-0.268409
RGS1	DOWN	-2.28366	-0.38247
CCNL1	DOWN	-2.25962	-0.227949
NFKBIA	DOWN	-2.25216	0.193101
EDN1	DOWN	-2.23398	-0.284681
BHLHE40	DOWN	-2.12994	-0.1034
CYTIP	DOWN	-2.11766	-0.314384
GEM	DOWN	-2.11563	-0.136242
RRAD	DOWN	-2.10399	0.266234
RGS16	DOWN	-2.10045	-0.0582528
HBEGF	DOWN	-2.06076	-0.149473
RND1	DOWN	-2.04395	-0.165209
NR4A3	DOWN	-2.03954	-0.161021
FOSL1	DOWN	-2.01555	-0.108493
EGR1	DOWN	-2.00192	-0.375761
GPRC5A	DOWN	-1.99289	-0.146248
TIPARP	DOWN	-1.98104	-0.384568
MSX1	DOWN	-1.97861	-0.0282086
TNFAIP3	DOWN	-1.97705	-0.41906
ETS2	DOWN	-1.96005	-0.264551
PPP1R15A	DOWN	-1.95182	-0.28581
CD55	DOWN	-1.92688	-0.0784471
ZFAND5	DOWN	-1.91344	-0.370762
KLF6	DOWN	-1.89306	-0.26019
IRS2	DOWN	-1.88203	-0.132615
IL1B	DOWN	-1.86768	-0.280433
SLC20A1	DOWN	-1.84714	-0.390608
ATXN7	DOWN	-1.84291	-0.208808
SATB1	DOWN	-1.84261	-0.000973324
ITPKC	DOWN	-1.80484	0.103684
NR4A1	DOWN	-1.78677	-0.290274
PIM1	DOWN	-1.78677	-0.34433
BCL2A1	DOWN	-1.78339	-0.145404
JUN	DOWN	-1.75872	-0.397111
JUNB	DOWN	-1.75369	-0.177323
NEDD9	DOWN	-1.74418	-0.196133
IER2	DOWN	-1.73982	-0.219005
PIR	DOWN	-1.7385	0.411835
AQP1	DOWN	-1.69967	-0.217199
BMP5	UP	1.65168	-0.0249224
PRPH	DOWN	-1.6329	-0.245548
CXCL3	DOWN	-1.62736	-0.105289
CCL8	DOWN	-1.62355	-0.385016
SGK1	DOWN	-1.6206	-0.509012
CCN1	DOWN	-1.6186	-0.326321
IL4R	DOWN	-1.61733	0.0394293
CDKN1A	DOWN	-1.60772	-0.0403523
ISG15	DOWN	-1.60349	-0.181914
TPPP3	DOWN	-1.5785	0.0889099
EGR3	DOWN	-1.57259	-0.308004
SLC7A5	DOWN	-1.57192	-0.238498
CD83	DOWN	-1.56952	-0.408037
TRBC1	DOWN	-1.55504	-0.361104
BTG2	DOWN	-1.54125	-0.161329
SAT1	DOWN	-1.5224	-0.323717
IER5	DOWN	-1.51731	-0.402552
MX1	DOWN	-1.49897	0.0245379
IRF1	DOWN	-1.49858	-0.122314
TAP1	DOWN	-1.47315	0.0802229
FHL2	DOWN	-1.45945	-0.0367833
BIRC3	DOWN	-1.44064	-0.0867134
IGHD	DOWN	-1.43837	-0.155037
CLK1	DOWN	-1.43758	-0.0028641
CREM	DOWN	-1.43066	-0.285642
ICAM1	DOWN	-1.40048	-0.0663211
IFRD1	DOWN	-1.3978	-0.0704051
PDE4B	DOWN	-1.39392	-0.255874
RHOB	DOWN	-1.3843	-0.14765
CEBPD	DOWN	-1.38084	-0.0886347
PGAP1	DOWN	-1.3744	-0.141048
RBM7	DOWN	-1.35454	-0.21345
IRF7	DOWN	-1.32765	0.312628
IGLC1	DOWN	-1.31788	0.0688424
ZNF652	DOWN	-1.30875	0.1483
DUSP6	DOWN	-1.26298	-0.459809
WWC3	DOWN	-1.26259	-0.338965
MICAL1	DOWN	-1.25781	-0.379418
MCL1	DOWN	-1.24405	-0.248089
IL7R	DOWN	-1.2423	-0.162055
IFI27	DOWN	-1.23326	0.0599275
CXCL9	DOWN	-1.23086	-0.151562
PLAUR	DOWN	-1.2293	-0.346842
RUNX1T1	DOWN	-1.216	0.187637
CD48	DOWN	-1.21031	-0.34779
KLF2	DOWN	-1.19872	0.0977359
FRY	DOWN	-1.19335	-0.0909947
COL4A3	DOWN	-1.16846	-0.162843
DUSP1	DOWN	-1.16618	-0.134404
ZNF10	DOWN	-1.16454	-0.230557
CCNH	DOWN	-1.16327	-0.275311
TNNT2	UP	1.1593	-0.17854
SOWAHC	DOWN	-1.15893	0.106225
CCL5	DOWN	-1.1515	-0.285719
GZMK	DOWN	-1.15133	-0.393351
IGHM	DOWN	-1.1497	-0.0313872
CXCL14	DOWN	-1.13819	0.148801
GTF2B	DOWN	-1.1327	0.0961789
IL2RG	DOWN	-1.13119	-0.179173
TDP2	DOWN	-1.12779	0.0319747
HIST1H2BN	DOWN	-1.11843	0.0207344
SRSF7	DOWN	-1.11141	0.0621101
PDGFRA	DOWN	-1.1112	-0.245449
MAT2A	DOWN	-1.11056	-0.112051
PIGA	DOWN	-1.11034	-0.039651
SGCG	DOWN	-1.10288	0.00160843
KDM6B	DOWN	-1.10282	-0.188976
GSDME	DOWN	-1.09373	-0.143106
MYC	DOWN	-1.08659	-0.283338
STARD7	DOWN	-1.08401	0.254302
FOSL2	DOWN	-1.07398	-0.080504
ME3	DOWN	-1.06633	-0.113222
WARS	DOWN	-1.05241	0.11524
EIF1	DOWN	-1.05239	0.104083
TSC22D2	DOWN	-1.0355	-0.178498
FAM53C	DOWN	-1.03366	-0.207079
ADO	DOWN	-1.02398	-0.158039
MICALL2	DOWN	-1.02064	-0.0572629
RANBP2	DOWN	-1.01515	-0.326242
LMNA	DOWN	-1.01283	-0.0778914
PLK3	DOWN	-1.00854	-0.0785725
