# Supplementary material for: Identification of key genes and pathways associated with resting mast cells in meningioma
Source: BMC Cancer. 2021 Nov 12;21:1209. doi: 10.1186/s12885-021-08931-0 (PMC8590208; doi:10.1186/s12885-021-08931-0)
Supplement: Supplementary file 2 — Additional file 2: Supplementary Table 2. The correlation between genes in the yellow module and the degree of immune cell infiltration. [file 12885_2021_8931_MOESM2_ESM.xlsx]

## Sheet: Sheet1
Supplementary table 2 The correlation between genes in the yellow module and the degree of immune cell infiltration.
Gene	Mast cells resting
SGK1	-0.509012
DUSP6	-0.459809
CXCR4	-0.430438
TNFAIP3	-0.41906
CD83	-0.408037
IER5	-0.402552
JUN	-0.397111
GZMK	-0.393351
SLC20A1	-0.390608
CCL8	-0.385016
TIPARP	-0.384568
RGS1	-0.38247
MICAL1	-0.379418
EGR1	-0.375761
ZFAND5	-0.370762
GPR183	-0.36365
TRBC1	-0.361104
ADM	-0.355081
DUSP5	-0.352153
CD48	-0.34779
PLAUR	-0.346842
CCL2	-0.346001
PIM1	-0.34433
WWC3	-0.338965
ADAMTS1	-0.328977
CCN1	-0.326321
RANBP2	-0.326242
ATF3	-0.325854
SAT1	-0.323717
RGS2	-0.318342
CYTIP	-0.314384
EGR3	-0.308004
EGR2	-0.302744
CH25H	-0.302326
SLC2A3	-0.300389
NR4A1	-0.290274
ZFP36	-0.289556
PPP1R15A	-0.28581
CCL5	-0.285719
CREM	-0.285642
EDN1	-0.284681
MYC	-0.283338
FOSB	-0.282577
CXCL8	-0.281483
IL6	-0.281139
IL1B	-0.280433
CCNH	-0.275311
ZNF331	-0.268409
ETS2	-0.264551
TRIB1	-0.263416
KLF6	-0.26019
C5AR1	-0.258408
PDE4B	-0.255874
FOS	-0.251387
MCL1	-0.248089
PRPH	-0.245548
PDGFRA	-0.245449
BTG1	-0.241231
SLC7A5	-0.238498
PTGS2	-0.236006
ZNF10	-0.230557
CD69	-0.229165
CCNL1	-0.227949
DUSP2	-0.222439
IER2	-0.219005
CXCL2	-0.218464
AQP1	-0.217199
RBM7	-0.21345
S100B	-0.211774
NR4A2	-0.208839
ATXN7	-0.208808
HOMER1	-0.208258
FAM53C	-0.207079
NEDD9	-0.196133
KDM6B	-0.188976
ISG15	-0.181914
IL2RG	-0.179173
TNNT2	-0.17854
TSC22D2	-0.178498
JUNB	-0.177323
GADD45B	-0.176976
MAFF	-0.167683
GCH1	-0.167179
RND1	-0.165209
COL4A3	-0.162843
IL7R	-0.162055
BTG2	-0.161329
NR4A3	-0.161021
ADO	-0.158039
IGHD	-0.155037
CXCL9	-0.151562
HBEGF	-0.149473
RHOB	-0.14765
GPRC5A	-0.146248
BCL2A1	-0.145404
GSDME	-0.143106
NFIL3	-0.141099
PGAP1	-0.141048
CCL19	-0.137862
GEM	-0.136242
DUSP1	-0.134404
IRS2	-0.132615
IRF1	-0.122314
ME3	-0.113222
MAT2A	-0.112051
NNMT	-0.108659
FOSL1	-0.108493
IER3	-0.108195
SOCS2	-0.106577
CXCL3	-0.105289
BHLHE40	-0.1034
CSRP2	-0.102193
JCHAIN	-0.0969579
FRY	-0.0909947
CEBPD	-0.0886347
BIRC3	-0.0867134
FOSL2	-0.080504
PLK3	-0.0785725
CD55	-0.0784471
LMNA	-0.0778914
IFRD1	-0.0704051
ICAM1	-0.0663211
RGS16	-0.0582528
MICALL2	-0.0572629
CDKN1A	-0.0403523
PIGA	-0.039651
FHL2	-0.0367833
IGHM	-0.0313872
MSX1	-0.0282086
BMP5	-0.0249224
GBP2	-0.0189336
CLK1	-0.0028641
SATB1	-0.000973324
SGCG	0.00160843
HIST1H2BN	0.0207344
MX1	0.0245379
TDP2	0.0319747
IL4R	0.0394293
IFI27	0.0599275
SRSF7	0.0621101
IGLC1	0.0688424
TAP1	0.0802229
TPPP3	0.0889099
GTF2B	0.0961789
KLF2	0.0977359
ITPKC	0.103684
EIF1	0.104083
SOWAHC	0.106225
WARS	0.11524
ZNF652	0.1483
CXCL14	0.148801
CEBPB	0.151969
RUNX1T1	0.187637
NFKBIA	0.193101
STARD7	0.254302
RRAD	0.266234
IRF7	0.312628
PIR	0.411835
